# Supplementary material for: Shiga Toxin 2 Triggers C3a-Dependent Glomerular and Tubular Injury through Mitochondrial Dysfunction in Hemolytic Uremic Syndrome
Source: Cells. 2022 May 26;11(11):1755. doi: 10.3390/cells11111755 (PMC9179250; doi:10.3390/cells11111755)
Supplement: Supplementary file 1 [file cells-11-01755-s001.zip]

Archive with 5 entries (4 files):
- Nuova cartella con elementi/
- Nuova cartella con elementi/figure S4.tif
- Nuova cartella con elementi/figure S2.tif
- Nuova cartella con elementi/figure S3.tif
- Nuova cartella con elementi/figure S1.tif
